# Supplementary material for: Genetic Mapping to Detect Stringent QTLs Using 1k-RiCA SNP Genotyping Platform from the New Landrace Associated with Salt Tolerance at the Seedling Stage in Rice
Source: Plants (Basel). 2022 May 26;11(11):1409. doi: 10.3390/plants11111409 (PMC9183132; doi:10.3390/plants11111409)
Supplement: Supplementary file 1 [file plants-11-01409-s001.zip]

Archive with 1 entries (1 files):
- plants-1716434-supplementary.pdf
